# Supplementary material for: Full-color, time-valve controllable and Janus-type long-persistent luminescence from all-inorganic halide perovskites
Source: Nat Commun. 2024 Jun 20;15:5281. doi: 10.1038/s41467-024-49654-7 (PMC11190143; doi:10.1038/s41467-024-49654-7)
Supplement: Supplementary file 5 — Supplementary Data 2 [file 41467_2024_49654_MOESM5_ESM.txt]

All final configurations 

Calculation structure of pure CsCdCl3
x y z 
Cs        0.000000000    0.000000000  -13.783350000
Cs        0.000000000    0.000000000   -4.594450000
Cs       -3.689848770    2.130333760  -10.760301568
Cs       -3.689851230   -2.130333760   -1.571401568
Cs       -3.689852460   -2.130335891   -7.617498432
Cs       -3.689847540    2.130335891  -16.806398432
Cd        0.000000000    0.000000000   -9.188900000
Cd        0.000000000    0.000000000    0.000000000
Cd       -3.689850000   -2.130335891  -12.163994885
Cd       -3.689850000    2.130335891   -2.975094885
Cd       -3.689850000    2.130335891   -6.213805115
Cd       -3.689850000   -2.130335891  -15.402705115
Cl       -5.510791638   -3.181697860  -13.783350000
Cl       -1.868873007   -3.181636623  -13.783350000
Cl       -3.689885355   -0.027673189  -13.783350000
Cl       -1.868908362    3.181697860   -4.594450000
Cl       -5.510826993    3.181636623   -4.594450000
Cl       -3.689814645    0.027673189   -4.594450000
Cl       -1.835024072   -1.059419375  -10.700031698
Cl       -5.544703873   -1.059467776  -10.700031698
Cl       -3.689822056   -4.272120523  -10.700031698
Cl       -5.544675928    1.059419375   -1.511131698
Cl       -1.834996127    1.059467776   -1.511131698
Cl       -3.689877944    4.272120523   -1.511131698
Cl       -3.689877944    4.272120523   -7.677768302
Cl       -1.834996127    1.059467776   -7.677768302
Cl       -5.544675928    1.059419375   -7.677768302
Cl       -3.689822056   -4.272120523  -16.866668302
Cl       -5.544703873   -1.059467776  -16.866668302
Cl       -1.835024072   -1.059419375  -16.866668302

Calculation structure  of D3d-Br1-C3v model.
x y z 
Cs       -0.028100498    0.016223830  -14.141430017
Cs       -0.037618392    0.021718989   -4.766554600
Cs       -3.852756572    2.224390045  -11.082199654
Cs       -3.792041353   -2.180870976   -1.624056349
Cs       -3.856992519   -2.143371402   -7.839811456
Cs       -3.834196725    2.213674512  -17.238328062
Cd       -0.057198742    0.033023709   -9.452264051
Cd        0.078666295   -0.045418007    0.056990856
Cd       -3.841026976   -2.152589113  -12.456933836
Cd       -3.885028089    2.243022013   -3.087070876
Cd       -3.865340605    2.231655439   -6.464459230
Cd       -3.804797452   -2.173506239  -15.839650594
Br       -1.877491309    1.083970113   -1.563453814
Cl       -5.624435903   -3.192800137  -14.163359228
Cl       -2.024703922   -3.201243718  -14.118647294
Cl       -3.831882267   -0.088006164  -14.163359228
Cl       -2.082169408    3.279847069   -4.784938618
Cl       -5.678039517    3.278217644   -4.751290516
Cl       -3.881515586    0.163288068   -4.784938618
Cl       -1.938349998   -1.051544357  -10.981447621
Cl       -5.760904357   -1.044147390  -10.999237822
Cl       -3.843221216   -4.350878088  -10.981447621
Cl       -5.698412352    1.095667683   -1.544006775
Cl       -3.798082224    4.387136017   -1.544006775
Cl       -3.873316549    4.427708491   -7.945308040
Cl       -1.943571702    1.122121646   -7.927906970
Cl       -5.771166308    1.140536283   -7.945308040
Cl       -3.782235451   -4.388722209  -17.283826121
Cl       -5.691508813   -1.084212926  -17.366103890
Cl       -1.875083146   -1.085437519  -17.283826121

Calculation structure  of D3d-Br2-C3v model.
x y z 
Cs        0.000000000   -0.032503780  -14.141380522
Cs        0.000000000   -0.043383008   -4.766627782
Cs       -3.784725819    2.141448018  -11.055616624
Cs       -3.784725819   -2.193638502   -1.624006945
Cs       -3.784725819   -2.268409737   -7.839935335
Cs       -3.784725819    2.162649548  -17.211756861
Cd        0.000000000   -0.065968281   -9.452210399
Cd        0.000000000    0.090715925    0.056953089
Cd       -3.784725819   -2.250042113  -12.457028280
Cd       -3.784725819    2.104189740   -3.060458084
Cd       -3.784725819    2.126895268   -6.437881215
Cd       -3.784725819   -2.208370211  -15.839637695
Br       -3.784725819    4.422184106   -1.536908542
Cl       -5.577330066   -3.274498818  -14.163331453
Cl       -1.992121572   -3.274498818  -14.163331453
Cl       -3.784725819   -0.152777455  -14.118738669
Cl       -1.985428191    3.147074143   -4.758357084
Cl       -5.584023447    3.147074143   -4.758357084
Cl       -3.784725819    0.033787986   -4.724809718
Cl       -1.879894211   -1.152796859  -10.981483505
Cl       -5.689557427   -1.152796859  -10.981483505
Cl       -3.784725819   -4.466882675  -10.999213157
Cl       -5.685112589    1.107246822   -1.517450196
Cl       -1.884339049    1.107246822   -1.517450196
Cl       -3.784725819    4.346044504   -7.901259417
Cl       -1.886908220    1.022062387   -7.918773136
Cl       -5.682543418    1.022062387   -7.918773136
Cl       -3.784725819   -4.387121521  -17.366011889
Cl       -5.691912107   -1.081334368  -17.283925603
Cl       -1.877539531   -1.081334368  -17.283925603

Calculation structure  of D3d-Br3-C3v model.
x y z 
Cs        0.028136977    0.016244892  -14.140834509
Cs        0.037740266    0.021789353   -4.766720054
Cs       -3.747054124    2.206854718  -11.055302017
Cs       -3.807266598   -2.198126395   -1.597141104
Cs       -3.742783179   -2.160896877   -7.813427560
Cs       -3.764991921    2.196498325  -17.211186474
Cd        0.057022226    0.032921797   -9.452084494
Cd       -0.078601062   -0.045380344    0.056932185
Cd       -3.758598638   -2.170027936  -12.429815634
Cd       -3.714166701    2.225842279   -3.060562193
Cd       -3.734244446    2.214250388   -6.437715295
Cd       -3.794596685   -2.190811418  -15.812503584
Br       -5.722165640    1.066523551   -1.536871812
Cl       -5.574755805   -3.218586765  -14.091998951
Cl       -1.975143723   -3.210112081  -14.136429618
Cl       -3.767610473   -0.105468601  -14.136429618
Cl       -1.921449279    3.260868166   -4.724520414
Cl       -5.517503665    3.262590645   -4.758114531
Cl       -3.717984761    0.145732475   -4.758114531
Cl       -1.838947336   -1.061716739  -10.972368400
Cl       -5.661347087   -1.069097142  -10.954745510
Cl       -3.756538828   -4.368321826  -10.954745510
Cl       -1.901069657    1.078333231   -1.517204196
Cl       -3.801390166    4.369784903   -1.517204196
Cl       -3.726671808    4.410054194   -7.918655888
Cl       -1.828836250    1.122906582   -7.918655888
Cl       -5.656325183    1.104536557   -7.900674557
Cl       -3.816614039   -4.405849106  -17.257104534
Cl       -5.723884270   -1.102360161  -17.257104534
Cl       -1.907253558   -1.101153354  -17.338699055

Calculation structure  of C3v-Br4-C3v model.
x y z 
Cs       -0.005588688   -0.003226631  -14.150894886
Cs        0.008182901    0.004724400   -4.716964962
Cs       -3.790540670    2.184915259  -11.067734757
Cs       -3.771563535   -2.177513223   -1.534987578
Cs       -3.771563535   -2.177513223   -7.898942346
Cs       -3.790540670    2.184915259  -17.234055015
Cd       -0.008338982   -0.004814514   -9.437867643
Cd       -0.008338982   -0.004814514    0.003937719
Cd       -3.793252641   -2.190035434  -12.459350841
Cd       -3.794236406    2.182781526   -3.010764947
Cd       -3.794236406    2.182781526   -6.423164977
Cd       -3.793252641   -2.190035434  -15.842438931
Br       -1.863242440    3.297641411   -4.716964962
Cl       -5.593076896   -3.229164452  -14.150894886
Cl       -2.000879045   -3.233181826  -14.150894886
Cl       -3.800457119   -0.116221170  -14.150894886
Cl       -5.556262610    3.239239804   -4.716964962
Cl       -3.760329801    0.128592930   -4.716964962
Cl       -1.870607014   -1.079995463  -11.010605136
Cl       -5.684686199   -1.080446263  -10.970468955
Cl       -3.778037011   -4.382859530  -10.970468955
Cl       -5.723685252    1.068813714   -1.560749436
Cl       -1.921672457    1.070983942   -1.488744829
Cl       -3.820799381    4.360368266   -1.488744829
Cl       -3.820799381    4.360368266   -7.945185095
Cl       -1.921672457    1.070983942   -7.945185095
Cl       -5.723685252    1.068813714   -7.873180488
Cl       -3.778037011   -4.382859530  -17.331320817
Cl       -5.684686199   -1.080446263  -17.331320817
Cl       -1.870607014   -1.079995463  -17.291184636

Calculation structure  of C3v-Br5-C3v model.
x y z 
Cs        0.005713951   -0.003298950  -14.150607752
Cs       -0.008191408    0.004729312   -4.716869251
Cs       -3.785141223    2.185352304  -11.067391245
Cs       -3.804187992   -2.176945894   -1.534904968
Cs       -3.804187992   -2.176945894   -7.898833533
Cs       -3.785141223    2.185352304  -17.233824260
Cd        0.008293415   -0.004788206   -9.437740767
Cd        0.008293415   -0.004788206    0.004002265
Cd       -3.782509217   -2.189462142  -12.459141018
Cd       -3.781489191    2.183243802   -3.010716129
Cd       -3.781489191    2.183243802   -6.423022372
Cd       -3.782509217   -2.189462142  -15.842074486
Br       -5.712493736    3.298109796   -4.716869251
Cl       -5.574866882   -3.232504647  -14.150607752
Cl       -1.982733648   -3.228563050  -14.150607752
Cl       -3.775386742   -0.115713617  -14.150607752
Cl       -2.019472934    3.239727388   -4.716869251
Cl       -3.815422687    0.129051169   -4.716869251
Cl       -1.890810545   -1.080021466  -10.970490503
Cl       -5.704795274   -1.079629768  -11.009950054
Cl       -3.797463689   -4.382441585  -10.970490503
Cl       -5.654576400    1.071729177   -1.489035255
Cl       -1.852686708    1.069649169   -1.560244881
Cl       -3.755432894    4.361142221   -1.489035255
Cl       -3.755432894    4.361142221   -7.944703247
Cl       -1.852686708    1.069649169   -7.873493621
Cl       -5.654576400    1.071729177   -7.944703247
Cl       -3.797463689   -4.382441585  -17.330725001
Cl       -5.704795274   -1.079629768  -17.291265450
Cl       -1.890810545   -1.080021466  -17.330725001

Calculation structure  of C3v-Br6-C3v model.
x y z 
Cs        0.000000000    0.006807705  -14.150359917
Cs        0.000000000   -0.009645662   -4.716786639
Cs       -3.787365741    2.190494648  -11.067209560
Cs       -3.787365741   -2.205966068   -1.534842674
Cs       -3.787365741   -2.205966068   -7.898730604
Cs       -3.787365741    2.190494648  -17.233510274
Cd        0.000000000    0.009544698   -9.437586743
Cd        0.000000000    0.009544698    0.004013465
Cd       -3.787365741   -2.181023448  -12.458929764
Cd       -3.787365741    2.194727788   -3.010567133
Cd       -3.787365741    2.194727788   -6.423006145
Cd       -3.787365741   -2.181023448  -15.841790070
Br       -3.787365741   -0.035200560   -4.716786639
Cl       -5.586751132   -3.211727020  -14.150359917
Cl       -1.987980350   -3.211727020  -14.150359917
Cl       -3.787365741   -0.102869034  -14.150359917
Cl       -1.991433897    3.192112929   -4.716786639
Cl       -5.583297585    3.192112929   -4.716786639
Cl       -1.880630542   -1.097328744  -10.970404897
Cl       -5.694100940   -1.097328744  -10.970404897
Cl       -3.787365741   -4.400584015  -11.009597088
Cl       -5.686453926    1.127963107   -1.489109932
Cl       -1.888277556    1.127963107   -1.489109932
Cl       -3.787365741    4.421605539   -1.560171126
Cl       -3.787365741    4.421605539   -7.873402152
Cl       -1.888277556    1.127963107   -7.944463346
Cl       -5.686453926    1.127963107   -7.944463346
Cl       -3.787365741   -4.400584015  -17.291122746
Cl       -5.694100940   -1.097328744  -17.330314937
Cl       -1.880630542   -1.097328744  -17.330314937

Calculation structure  of D3d-Sn1 model.
x y z 
Cs        0.000000000    0.000000000  -14.186042424
Cs        0.000000000    0.000000000   -4.868037077
Cs       -3.810924925    2.200238531  -11.134789710
Cs       -3.810924925   -2.200238531   -1.731207684
Cs       -3.810924925   -2.200238531   -7.919289791
Cs       -3.810924925    2.200238531  -17.322871817
Cd        0.000000000    0.000000000   -9.527039751
Cd       -3.810924925   -2.200238531  -12.515197474
Cd       -3.810924925    2.200238531   -3.176787388
Cd       -3.810924925    2.200238531   -6.538882027
Cd       -3.810924925   -2.200238531  -15.877292113
Sn        0.000000000    0.000000000    0.000000000
Cl       -5.618611453   -3.243906834  -14.193067692
Cl       -2.003238397   -3.243906834  -14.193067692
Cl       -3.810924925   -0.112901924  -14.193067692
Cl       -2.003238397    3.243906834   -4.861011809
Cl       -5.618611453    3.243906834   -4.861011809
Cl       -3.810924925    0.112901924   -4.861011809
Cl       -1.892392181   -1.092573136  -11.050476533
Cl       -5.729457669   -1.092573136  -11.050476533
Cl       -3.810924925   -4.415569323  -11.050476533
Cl       -5.674708923    1.124182338   -1.661241895
Cl       -1.947140927    1.124182338   -1.661241895
Cl       -3.810924925    4.352350917   -1.661241895
Cl       -3.810924925    4.415569323   -8.003602968
Cl       -1.892392181    1.092573136   -8.003602968
Cl       -5.729457669    1.092573136   -8.003602968
Cl       -3.810924925   -4.352350917  -17.392837606
Cl       -5.674708923   -1.124182338  -17.392837606
Cl       -1.947140927   -1.124182338  -17.392837606

Calculation structure  of C3v-Sn2 model.
x y z 
Cs        0.000000000    0.000000000  -14.273755837
Cs        0.000000000    0.000000000   -4.904281187
Cs       -3.802194190    2.195197839  -11.204708198
Cs       -3.802194190   -2.195197839   -1.406218568
Cs       -3.802194190   -2.195197839   -8.002951149
Cs       -3.802194190    2.195197839  -17.355314073
Cd        0.000000000    0.000000000   -9.587734550
Cd        0.000000000    0.000000000    0.114586176
Cd       -3.802194190   -2.195197839  -12.578055288
Cd       -3.802194190    2.195197839   -6.595041368
Cd       -3.802194190   -2.195197839  -15.949046794
Sn       -3.802194190    2.195197839   -3.087504013
Cl       -5.604083019   -3.235518839  -14.264703718
Cl       -2.000305361   -3.235518839  -14.264703718
Cl       -3.802194190   -0.114555838  -14.264703718
Cl       -1.965612337    3.255548867   -4.954866019
Cl       -5.638776043    3.255548867   -4.954866019
Cl       -3.802194190    0.074495785   -4.954866019
Cl       -1.887586795   -1.089798744  -11.115076804
Cl       -5.716801585   -1.089798744  -11.115076804
Cl       -3.802194190   -4.405996028  -11.115076804
Cl       -5.766217779    1.061268291   -1.443370332
Cl       -1.838170601    1.061268291   -1.443370332
Cl       -3.802194190    4.463056935   -1.443370332
Cl       -3.802194190    4.405656675   -8.062293134
Cl       -1.887880684    1.089968420   -8.062293134
Cl       -5.716507696    1.089968420   -8.062293134
Cl       -3.802194190   -4.390461797  -17.436530687
Cl       -5.703348546   -1.097565859  -17.436530687
Cl       -1.901039834   -1.097565859  -17.436530687

Calculation structure  of C3v-Sn3 model.
x y z 
Cs        0.000000000    0.000000000  -14.351713786
Cs        0.000000000    0.000000000   -4.637832580
Cs       -3.802024271    2.195099737  -11.268687221
Cs       -3.802024271   -2.195099737   -1.538375082
Cs       -3.802024271   -2.195099737   -8.135325638
Cs       -3.802024271    2.195099737  -17.421563095
Cd        0.000000000    0.000000000   -9.655198913
Cd        0.000000000    0.000000000    0.052064959
Cd       -3.802024271   -2.195099737  -12.664654767
Cd       -3.802024271    2.195099737   -2.946256211
Cd       -3.802024271   -2.195099737  -16.034351358
Sn       -3.802024271    2.195099737   -6.454509423
Cl       -5.604134570   -3.235548603  -14.353108348
Cl       -1.999913972   -3.235548603  -14.353108348
Cl       -3.802024271   -0.114202003  -14.353108348
Cl       -1.965760148    3.255267322   -4.587875707
Cl       -5.638288394    3.255267322   -4.587875707
Cl       -3.802024271    0.074764565   -4.587875707
Cl       -1.899627401   -1.096750391  -11.185012890
Cl       -5.704421141   -1.096750391  -11.185012890
Cl       -3.802024271   -4.391798427  -11.185012890
Cl       -5.717214816    1.089363960   -1.479393897
Cl       -1.886833726    1.089363960   -1.479393897
Cl       -3.802024271    4.406571291   -1.479393897
Cl       -3.802024271    4.462293368   -8.099842082
Cl       -1.838576992    1.061502921   -8.099842082
Cl       -5.765471550    1.061502921   -8.099842082
Cl       -3.802024271   -4.403822023  -17.506141309
Cl       -5.714833881   -1.090738593  -17.506141309
Cl       -1.889214661   -1.090738593  -17.506141309

Calculation structure  of D3d-Sn4 model.
x y z 
Cs        0.000000000    0.000000000  -14.385721130
Cs        0.000000000    0.000000000   -4.661553635
Cs       -3.812024896    2.200873600  -11.263789910
Cs       -3.812024896   -2.200873600   -1.609704760
Cs       -3.812024896   -2.200873600   -7.783484855
Cs       -3.812024896    2.200873600  -17.437570005
Cd        0.000000000    0.000000000    0.000000000
Cd       -3.812024896   -2.200873600  -12.699052508
Cd       -3.812024896    2.200873600   -2.982367722
Cd       -3.812024896    2.200873600   -6.348222257
Cd       -3.812024896   -2.200873600  -16.064907043
Sn        0.000000000    0.000000000   -9.523637383
Cl       -5.619345546   -3.244330663  -14.384187775
Cl       -2.004704246   -3.244330663  -14.384187775
Cl       -3.812024896   -0.113959472  -14.384187775
Cl       -2.004704246    3.244330663   -4.663086990
Cl       -5.619345546    3.244330663   -4.663086990
Cl       -3.812024896    0.113959472   -4.663086990
Cl       -1.947478319   -1.124377132  -11.184824720
Cl       -5.676571473   -1.124377132  -11.184824720
Cl       -3.812024896   -4.353866537  -11.184824720
Cl       -5.730821082    1.093056105   -1.521000993
Cl       -1.893228710    1.093056105   -1.521000993
Cl       -3.812024896    4.416508588   -1.521000993
Cl       -3.812024896    4.353866537   -7.862450045
Cl       -1.947478319    1.124377132   -7.862450045
Cl       -5.676571473    1.124377132   -7.862450045
Cl       -3.812024896   -4.416508588  -17.526273772
Cl       -5.730821082   -1.093056105  -17.526273772
Cl       -1.893228710   -1.093056105  -17.526273772
